# Supplementary material for: Left Ventricular Global Longitudinal Strain Predicts Pacemaker-Associated Cardiomyopathy with Substantial LVEF Deterioration: Results from a Single-Center Cohort Study in Germany
Source: J Clin Med. 2026 Mar 19;15(6):2361. doi: 10.3390/jcm15062361 (PMC13026969; doi:10.3390/jcm15062361)
Supplement: Supplementary file 1 [file jcm-15-02361-s001.zip]

Archive with 1 entries (1 files):
- jcm-4139740-supplementary.pdf
